# Supplementary material for: Efficacy and Safety of Bifidobacterium longum Supplementation in Infants: A Meta-Analysis of Randomized Controlled Trials
Source: Foods. 2023 Dec 12;12(24):4451. doi: 10.3390/foods12244451 (PMC10742581; doi:10.3390/foods12244451)
Supplement: Supplementary file 1 [file foods-12-04451-s001.zip]

Archive with 1 entries (1 files):
- foods-2692026-supplementary.pdf
